# Supplementary material for: Ribosome Structural Changes Dynamically Affect Ribosome Function
Source: Int J Mol Sci. 2024 Oct 17;25(20):11186. doi: 10.3390/ijms252011186 (PMC11508205; doi:10.3390/ijms252011186)
Supplement: Supplementary file 1 [file ijms-25-11186-s001.zip]

Archive with 1 entries (1 files):
- ijms-3212674-supplementary.pdf
